# Supplementary material for: Derivation of Porcine Extra-Embryonic Endoderm Cell Lines Reveals Distinct Signaling Pathway and Multipotency States
Source: Int J Mol Sci. 2021 Nov 29;22(23):12918. doi: 10.3390/ijms222312918 (PMC8657774; doi:10.3390/ijms222312918)
Supplement: Supplementary file 1 [file ijms-22-12918-s001.zip]

Archive with 1 entries (1 files):
- ijms-1468859-supplementary.pdf
